# Supplementary material for: Fusion of the HMGA2 and C9orf92 genes in myolipoma with t(9;12)(p22;q14)
Source: Diagn Pathol. 2016 Feb 9;11:22. doi: 10.1186/s13000-016-0472-8 (PMC4746792; doi:10.1186/s13000-016-0472-8)
Supplement: Additional file 1: Table S1. — Cases of myolipomas which have been reported from 1991 until October 20, 2015. They were found searching pubmed (http://www.ncbi.nlm.nih.gov/pubmed/) using the term “myolipoma”. (XLSX 17 kb) [file 13000_2016_472_MOESM1_ESM.xlsx]

## Sheet: Ark1
Table S1- The cases of myolipomas published from 1991 to October 2015
Case	Sex	Age	Location	Name of first author	Year	Reference
1	Male	26	sacral malformation	Iliescu BF	2015	Acta Neurochir (Wien). 2015 Sep;157(8):1433-5.
2	Female	60	renal	Patil PA	2015	Am J Surg Pathol. 2015 Mar;39(3):349-56.
3	Male	42	tongue base	Scott N	2014	J Surg Case Rep. 2014 Feb 2;2014(1).
4	Female	25	nasal tip-columellar	Finocchi V	2014	Aesthetic Plast Surg. 2014 Feb;38(1):252-5.
5	Male	18	lower conus	Shimizu S	2014	Eur Spine J. 2014 May;23 Suppl 2:197-200.
6	Male	42	mesentery of the jejunum	Kim HS	2013	Case Rep Pathol. 2013;2013:823823.
7	Male	48	mesentery	Maataoui A	2013	World J Radiol. 2013 Nov 28;5(11):446-9.
8	Male	79	right inguinal hernia	Dan D	2013	Int J Surg Case Rep. 2013;4(10):904-6.
9	Female	65	orbit	Borrelli M	2012	Ophthal Plast Reconstr Surg. 2012 Jan-Feb;28(1):e21-3.
10	Female	30	anal	Kang TY	2012	J Korean Soc Coloproctol. 2012 Aug;28(4):219-21.
11	Male	30	intradural thoracic	Arpino L	2011	ANZ J Surg. 2011 Nov;81(11):843.
12	Female	34	subcutaneous tissue of the ankle	Lee YS	2011	Korean J Radiol. 2011 Sep-Oct;12(5):641-5.
13	Female	51	pre-peritoneal	Feng D	2011	J Obstet Gynaecol. 2011 Aug;31(6):556-7.
14	Female	83	extraperitoneal pelvic	Ulu EM	2010	Diagn Interv Radiol. 2010 Sep;16(3):227-31.
15	Female	54	hernial sac	Sulentić P	2009	Acta Clin Croat. 2009 Jun;48(2):171-4.
16	Male	4	left paraspinal region	Parratt MT	2009	Case Rep Med. 2009;2009:520126.
17	Female	53	renal capsule	Suzuki T	2008	Hinyokika Kiyo. 2008 May;54(5):349-52.
18	Male	39	tongue base	Barker L	2008	J Laryngol Otol. 2008 Oct;122(10):1130-2.
19	Female	32	pelvi-perineal	Sakman G	2007	Saudi Med J. 2007 Dec;28(12):1910-1
20	Male	33	spinal intramedullary	Arnold PM	2007	J Neurosurg Spine. 2007 May;6(5):438-40.
21	Female	48	peritoneum	Vasconcelos C	2007	Acta Radiol. 2007 Feb;48(1):10-2.
22	Female	67	abdominal wall	Lalor PF	2005	Gynecol Oncol. 2005 May;97(2):719-21.
23	Female	34	retroperitoneal	Behranwala KA	2005	World J Surg Oncol. 2005 Nov 10;3:72.
24	Female	55	retroperitoneal	Takahashi Y	2004	Pathol Int. 2004 Jun;54(6):460-3.
25	Female	63	breast	McGregor DK	2004	Breast J. 2004 May-Jun;10(3):259-60.
26	Female	41	extraconus of four recti muscles	Nagayama A	2003	Graefes Arch Clin Exp Ophthalmol. 2003 Sep;241(9):773-6.
27	Female	43	left fallopian tube	Fernández-Aguilar S	2002	Acta Obstet Gynecol Scand. 2002 Nov;81(11):1088-90.
28	Female	69	broad ligament	Fernández-Aguilar S	2002	Acta Obstet Gynecol Scand. 2002 Nov;81(11):1088-90.
29	Female	56	retroperitoneum	Oh MH	2001	J Korean Med Sci. 2001 Apr;16(2):250-2.
30	Female	60	abdominal wall	Schindl M	2000	Maturitas. 2000 Nov 30;37(1):33-6.
31	Male	18	tethered cord	Brown PG	2000	J Neurosurg. 2000 Apr;92(2 Suppl):214-6.
32	Female	12	sacral intradural	Takahashi H	1998	J Clin Neurosci. 1998 Oct;5(4):450-3.
33	Female	67	eyelid	Sharara N	1998	Graefes Arch Clin Exp Ophthalmol. 1998 Aug;236(8):630-4.
34	Female	12	sacral intradural	Takahashi H	1998	J Clin Neurosci. 1998 Oct;5(4):450-3.
35	-	-	subcutaneous	Scarpellini F	1997	Pathologica. 1997 Apr;89(2):163-7.
36	Female	50	pericardium	Ben-Izhak O	1996	Histopathology. 1996 Aug;29(2):184-6.
37	Female	79	retroperitoneum	Liang EY	1996	Clin Radiol. 1996 Apr;51(4):295-7.
38	Female	44	right round ligament	Sonobe H	1995	Virchows Arch. 1995;427(4):455-8.
39	Female	52	retroperitoneum	Michal M	1994	Histopathology. 1994 Jul;25(1):86-8.
40	Female	62	retroperitoneum	Michal M	1994	Histopathology. 1994 Jul;25(1):86-8.
41	Female	53	pelvic retroperitoneum	Meis JM	1991	Am J Surg Pathol. 1991 Feb;15(2):121-5.
42	Male	73	upper back, subcutaneum	Meis JM	1991	Am J Surg Pathol. 1991 Feb;15(2):121-5.
43	Male	29	anterior abdominal wall/fascia	Meis JM	1991	Am J Surg Pathol. 1991 Feb;15(2):121-5.
44	Female	54	pelvis	Meis JM	1991	Am J Surg Pathol. 1991 Feb;15(2):121-5.
45	Female	52	pelvis	Meis JM	1991	Am J Surg Pathol. 1991 Feb;15(2):121-5.
46	Female	37	inguinal hernia	Meis JM	1991	Am J Surg Pathol. 1991 Feb;15(2):121-5.
47	Female	63	retroperitoneum	Meis JM	1991	Am J Surg Pathol. 1991 Feb;15(2):121-5.
48	Male	28	right inguinal canal	Meis JM	1991	Am J Surg Pathol. 1991 Feb;15(2):121-5.
49	Female	53	abdominal cavity, suprapubic	Meis JM	1991	Am J Surg Pathol. 1991 Feb;15(2):121-5.
50	Female	46	anterior abdominal wall	Scurry JP	1991	Pathology. 1991 Oct;23(4):360-2.
